# Supplementary material for: Assessing factors that influence graduate student burnout in health professions education and identifying recommendations to support their well-being
Source: PLoS One. 2025 Apr 15;20(4):e0319857. doi: 10.1371/journal.pone.0319857 (PMC11999156; doi:10.1371/journal.pone.0319857)
Supplement: S5 File — (XLSX) [file pone.0319857.s005.xlsx]

## Sheet: Codebook Definitions
Name	Definition	Code name	Type	Definition	Decision rules
Wellbeing	Characterized as a state of being happy, healthy, and prosperous.	Wellbeing	Inductive	Participant describes overall wellbeing
		Wellbeing_peer relationship	Inductive	Participant describes how connecting with peers (lab mates, other PhD Students, friends, spouse) positively influences their wellbeing	DO NOT USE if participant is discussing relationship with supervisor/PI; Include when participant discusses GSO (Graduate Student Organization)
		Wellbeing_supervisor relationship	Inductive	Participant describes how connecting with supervisor (PI) positively influences their wellbeing	Do NOT USE if participant is discussion relationship with peers
		Wellbeing_supervisor relationship_promote work life balance	inductive	particpant describes how their relationship with their supervisor and their promotion of work life balance (through example, allowing time off/well-being days, etc.) postively impacts their wellbeing	Do NOT USE if particpant is discussing general relationship with supervisor
		Wellbeing_peer and supervisor relationships	Inductive	Participant describe how connecting with peers AND supervisors positively influences their wellbeing	Do NOT use is participant only mentions one of the groups (ie. peer OR supervisor)
		Wellbeing_SO and/or friend relationship	Inductive	Patient describes how connecting with their significant other (SO) or friends outside of the PhD program positively influences their wellbeing
		wellbeing_nonspecific relationship	Inductive	Participant describes how relationships (nonspecific) positively influences their wellbeing	Do NOT USE if participant is clearly discussing a specific type of relationship (peer relationship, coworker relationship, PI relationship, etc.)
		wellbeing_general leadership relationships	inductive	Participant describes how healthy relationships with general leadership in the school (faculty, staff, leaders in their division) positively influences their well-being.	DO NOT USE is participant is clearly describing the relationship of just their supervisor/PI
		wellbeing_shared understanding	Inductive	participants describes how have people/peers around you who understand the experience of PhD programs positively influences their wellbeing
		Wellbeing_postive feedback	Inductive	Participant describes how receiving positive feedback (from PI, lab mate, etc.) positively influences their wellbeing
		Wellbeing_hobbies	Inductive	Participant describes how having hobbies (activities outside of the PhD program) positively influences their wellbeing
		Wellbeing_Dissertation Committee Support	Inductive	Participant describes how interactions and guidance from their committee positively influences their wellbeing
		Wellbeing_completing milestones	Inductive	Participant describes how completing tasks (finishing a class, pre-liminary exams, submitting first paper) positively influences their wellbeing
		Wellbeing_completing milestones_certainity with ABD	Inductive	Participant describes how completing milestones and becoming ABD status provided more certainty to positively influence their well-being
		wellbeing_fulfillment	inductive	Participant describes how being fulfilled by the PhD program (passionate about work, proud of accomplishments) or outside of the program improves their well-being.
		wellbeing_acknowldegment of work	Inductive	partcipant describes how being acknoledged for their works positively influences their well-being
		wellbeing_ straightfoward qualifying exam	inductive	participant describes how having a straightforward qualifying exam improves their well-being
		wellbeing_professionalism	inductive	participant describes how professionalism improve their well-being
		wellbeing_caring faculty	inductive	participant describes how when faculty care about the well-being and improvement of the well-being of students it helps to improve their well-being
		wellbeing_flexible coursework and requirements	inductive	participant descibes how flexible when picking classes and few course work requirements improves their well-being
		wellbeing_work life balance	Inductive	Participant describes how having a balance between their work life and their personal life positively influences their well-being
		wellbeing_increased pay	inductive	Participant describes how the increase in their yearly stipend/or other external programs that increase pay has positively influenced their well-being
		wellbeing_reiteration of fundamentals	inductive	participant describes how reiteration of basic fundamentals of research(in the currciulum) early on in the program positively impacted their well-being
		wellbeing_first year program design	inductive	participant describes how the first year design of the program does a good job balancing curriculum (classes) and research that positively impacts their well-being
		wellbeing_school level resources	inductive	participant describes how creating school level resources for well-being would help to improve their well-being
		wellbeing_outlook on situation	inductive	Participant describes how your handling and response to things that may be out of your control as a PhD student can help manage stress
Burnout	characterized by prolonged or repeated periods of stress where a person begins to feel mentally exhausted by their tasks	Burnout_uncertainty	Inductive	Participant describes how being uncertain about program expectations (both curriculum and research) negatively incluences their wellbeing
		Burnout_stipend	inductive	Partcipant describes how the program stipend amount and financial concerns negatively impacts their wellbeing
		burnout_stipend_inequality between divisions	inductive	particpant describes how the fact that the program stipend amount varies between divsions/BPSP which negatively impacts their wellbeing
		burnout_stipend_travel reimbursement	Inductive	participant describes how the school's slow reimbursement process for professional travel creates financial burden that negatively impacts their well-being
		burnout_curriculum and research stressors	inductive	particiant describes and curriculum and research stressors negatively impacts their well-being
		burnout_curriculum and research stressors_cumulative exams	inductive	participant describes how stress around accumulation exams negatively impacts their well-being
		burnout_curriculum and research balance	inductive	Participant describes how balancing responsbilities of the curriculum with progressing research in the lab negatively impacts their wellbeing
		burnout_curriculum and research balance_cumulative exams	inductive	particpant describes how balancing research requirements with the time it takes to take the accumulation exams negatively impacts their well-being
		burnout_opportunity stressors	inductive	partcipant describes how having too many opportunities can create chaos that negatively impacts their well-ebing
		burnout_imposter syndrome	inductive	Partcipant describes how comparing themeselves to others and not feeling "good enough" negatively impacts their wellbeing
		burnout_unrealisitc expectations	inductive	Participant describes how having unrealistic expectations either set by yourself or by the PhD program negatively impacts their wellbeing
		burnout_completion timeline	inductive	Partcipant describes how trying to complete their PhD in a timely manner negatively impacts their wellbeing
		burnout_poor communication with PI	inductive	participant describes how having poor communication with PI negatively impacts their wellbeing
		burnout_supervisor relationship	Inductive	participant describes how having a poor relationship with PI, mentors or supervisors and/or the environment they set forth negatively impacts their wellbeing.
		burnout_supervisor relationship_no support for work life balance	inductive	Participant describes that having a supervisor who does not promote or support a work-life balance negatively impacts their well-being
		burnout_inconsistency between mentors	inductive	participant desscribes how the inconsitency in work style, expectations, communication, etc between research groups/Pis negatively impacts their well-being
		burnout_ inconsistency between mentors_responsibility of student	inductive	particpant describes how the inconsitency between mentors puts pressure on the student to iniate their experience (training or wellbeing)
		burnout_feeling alone	Inductive	particpant describes how feeling alone in their experience negatively impacts their wellbeing
		burnout_feeling alone_competitive environment	inductive	participant describes how the competitve nature of acedemia relates to their feeling of being alone in this journey and negatively impacts their well-being
		brunout_stigma about mental health	inductive	particpant describes how the stigma around accessing mental health resources, or eeking help impacts their well-being
		Burnout_negative feedback	inductive	participant describes how recieiving negative feedback negatively impacts their wellbeing
		burnout_pandemic	Inductive	Particpant describes how the COVID-19 pandemic negatively impacts their wellbeing
		burnout_overtime	Inductive	partcipant describes how working long hours(>40hrs/week, working on weekends) negatively impacts their wellbeing
		burnout_lack of common research paths	Inductive	particpant describes how the lack of common research paths negatively impacts their well-being
		burnout_disconnect from school community	inductive	Partcipant describes how comparing themeselves to others and not feeling "good enough" negatively impacts their wellbeing
		burnout_uncontrollable factors	inductive	participant describes how factors outside of their control negatively impact their wellbeing
		burnout_poor training structure	inductive	participant described how not having structure or guidance to their research training negatively impacts their well-being
		burnout_lack of acknoledgment of hard work	inductive	participant describes how lack of acknowledgment of hard work (e.g. praise for only positive results and not negative results) negatively impacts theor well-being
		burnout_work life balance	inductive	particpant describe how have a poor work life balance (not able to dissociate from their program while not in lab or class) negatively impacts their well-being
		burnout_blaming students for mistakes	Inductive	partcipant descrbes how when a mentor blames a student for a mistake without evidence negatively impacts their well-being
		burnout_dismissal of student experience	inductive	participant describes how a lack of acknowledgment or trust of a student's experience negatively impacts their well-being
		burnout_dismissal of student experience_stipend	inductive	participant describes how the dismissal of student concern over how the stipend is not an appropriate amount, negatively impacts their well-being
		burnout_lack of belief change will occur	inductive	participant describes how the lack of belief that actionable and impactful change will not occur negatively impacts their well-being
		burnout_lack of understanding of stress	inductive	participant describes how not having openess and honesty between faculty and mentors with students about how students are stressed, negativelhy impacts their well-being
		burnout_lack of support in research	inductive	participant describes how a lack of support in their research (e.g., PI does not not have time/availability to support their training) negatively impacts their well-being)	DO NOT USE if participant is describing a poor relationship with PI (e.g., do not get a long, etc.)
		burnout_parking	inductive	particpant describes how finding parking options and the costs of parking passes negatively impacts their well-being
		burnout_discontinuation of career development resources	inductive	participant describes how the discontuation of career development resources (like career service personale) negatively impacts their well-being
		burnout_outside stressors	inductive	particpant describes how stressors outside of their PhD program (family, relationship issues, etc.) negatively impacts their well-being
		burnout_measurement of success	inductive	participant describes how the measurements of success in PhD programs (like publications) negatively impacts their well-being.
Recommendations	Participants were probed for any recommendations they have to improve PhD well-being at the School	recommendation_encourage PhD connections	Inductive	partcipant describes how connecting with other PhD students (inclduing different divisions) would improve their wellbeing
		recommendation_encourage school connections	inductive	partcipant describes how connecting with other members of the school community (PhD students, PharmD student, faculty) would improve their wellbeing	do not use if participant is describing just interactions with other PhD students
		recommendations_respect days off	inductive	participant describes how enforcing the Well-Being Days across all labs would help to improve their well-being.
		recommendations_student org invovlement	Inductive	participant describes how encouraging student organization involvement would help to imporve well-being
		recommendations_reduce financial burden_equal pay	inductive	participant describes how standerdizing compensation across all divisions would help improve well-being
		recommendations_reduce financial burden_increase pay	Inductive	particpant describes how increasing compensation with the rate of inflation and cost of living would help improve well-being
		recommendations_reduce financial burden_smoother reimbursement process	inductive	participant describes how a smoother/quicker reimbursement process would lessen finanical burden of professional travel and thus improve well-being
		recommendations_reduce financial burden_improve insurance	inductive	particpant describes how improving insurance (e.g., adding dental and vision coverage) would lessen financial burden and improve well-being
		recommendations_reduce financial burden_improve parking	inductive	particpant describes how improving parking would improve their well-being
		recommendations_communicate expectations	Inductive	participant describes how increased communications of program expecations would help improve their well-being
		recommendations_actionable change	Inductive	Participant describes how going beyond providing resources or emails on mental health, but creating actionable change that gets at the root cause of the issue and address all levels of the school would improve their well-being
		recommendations_decrease stigma	Inductive	Participant describes how decreasing stigma around asking and seeking help or using well-being resources would improve well-being.
		recommendations_address issues early	Inductive	Participant describes how addressing issues and addressing them early would help improve well-being.
		recommendations_reduce uncertainties	inductive	Participant describes how reducing program uncertainties (like curriculum requirements or mentorship expectations) would help improve well-being
		recommendations_acknowledging stress	inductive	participant describes how acknowledging things that are stressful for students would help to improve well-being
		recommendations_consistency between mentors	inductive	participant describes how having a more structured mentorship program or consistency between mentors would improve their well-being
		recommendations_quality over quantity of opportunities	inductive	participant describes how reducing the quantity of opportunities to opportunities that are most valuable to students would improve their well-being
		recommendations_improve cumulative exams	inductive	participant describes how improving accumulation exams by making them less stressful (reducing number, ungraded, ralted to your research or takinig less time away from their research) would help to improve their well-being
		recommendations_share results	inductive	particpant describes how sharing the results of this study would improve their well-being
		recommendations_unbiased outlet	inductive	participant describes how having an unbiased outlet of support would improve their well-being

## Sheet: Themes & Subthemes
THEME	SUBTHEME
Wellbeing_Curriculum & research	wellbeing_first year program design
	Wellbeing_completing milestones
	Wellbeing_completing milestones_certainity with ABD
	wellbeing_school level resources
	wellbeing_ straightfoward qualifying exam
	wellbeing_flexible coursework and requirements
	wellbeing_reiteration of fundamentals
wellbeing_meaningful work	wellbeing_fulfillment
	Wellbeing_postive feedback
	wellbeing_acknowldegment of work
Wellbeing_relationships	Wellbeing_peer relationship
	wellbeing_shared understanding
	Wellbeing_supervisor relationship_promote work life balance
	Wellbeing_Dissertation Committee Support
	Wellbeing_supervisor relationship
	Wellbeing_peer and supervisor relationships
	wellbeing_nonspecific relationship
	wellbeing_caring faculty
	Wellbeing_SO and/or friend relationship
	wellbeing_general leadership relationships
Wellbeing_other	wellbeing_work life balance
	Wellbeing_hobbies
	wellbeing_increased pay
	wellbeing_outlook on situation
burnout_curriculum & research	Burnout_uncertainty
	burnout_curriculum and research stressors
	burnout_curriculum and research balance
	burnout_unrealisitc expectations
	burnout_overtime
	burnout_inconsistency between mentors
	burnout_poor training structure
	burnout_curriculum and research balance_accumulation exams
	burnout_completion timeline
	burnout_lack of common research paths
	burnout_uncontrollable factors
	burnout_discontinuation of career development resources
	burnout_curriculum and research stressors_accumulation exams
burnout_financial burden	Burnout_stipend
	burnout_stipend_inequality between divisions
	burnout_stipend_travel reimbursement
	burnout_dismissal of student experience_stipend
burnout_relationships	burnout_poor communication with PI
	burnout_supervisor relationship
	burnout_supervisor relationship_no support for work life balance
	burnout_dismissal of student experience
	burnout_lack of understanding of stress
	burnout_ inconsistency between mentors_responsibility of student
	burnout_feeling alone
	burnout_feeling alone_competitive environment
	burnout_disconnect from school community
	burnout_lack of acknoledgment of hard work
	burnout_blaming students for mistakes
	burnout_lack of support in research
burnout_work life integration	burnout_work life balance
	burnout_pandemic
	burnout_outside stressors
burnout_other	burnout_imposter syndrome
	burnout_parking
	burnout_measurement of success
recommendations_curriculum and research	recommendations_reduce uncertainties
	recommendations_communicate expectations
	recommendations_quality over quantity of opportunities
	recommendations_unbiased outlet
	recommendations_consistency between mentors
	recommendations_respect days off
	recommendations_improve accumulation exams
recommendations_financial support	recommendations_reduce financial burden_increase pay
	recommendations_reduce financial burden_improve insurance
	recommendations_reduce financial burden_improve parking
	recommendations_reduce financial burden_equal pay
	recommendations_reduce financial burden_smoother reimbursement process
recommendations_relationships	recommendation_encourage PhD connections
	recommendation_encourage school connections
	recommendations_acknowledging stress
	recommendations_student org invovlement
recommendations_other	recommendations_decrease stigma
	recommendations_actionable change
